# Supplementary material for: Dysphagia aortica presenting as failure of performing transoesophageal echocardiogram
Source: Eur Heart J Case Rep. 2024 Jan 6;8(1):ytae007. doi: 10.1093/ehjcr/ytae007 (PMC10799656; doi:10.1093/ehjcr/ytae007)
Supplement: ytae007_Supplementary_Data [file ytae007_supplementary_data.zip]

Archive with 4 entries (4 files):
- REVISED video legends Hussain TEE case report.docx
- TEE Video (1).mp4
- Barium Swallow Video.mp4
- CTA video.mp4
